# Supplementary material for: Dual Targeted Therapy with p53 siRNA and Epigallocatechingallate in a Triple Negative Breast Cancer Cell Model
Source: PLoS One. 2015 Apr 7;10(4):e0120936. doi: 10.1371/journal.pone.0120936 (PMC4388814; doi:10.1371/journal.pone.0120936)
Supplement: S1 Data Set — (XLS) [file pone.0120936.s001.xls]

## Sheet: Gene Table
PCR Array Catalog #:		PAHS-012
Position	Unigene	Refseq	Symbol	Description	Gname	RT2 Catalog
A01	Hs.431048	NM_005157	ABL1	C-abl oncogene 1, non-receptor tyrosine kinase	ABL/JTK7/bcr/abl/c-ABL/c-ABL1/p150/v-abl	PPH00087E
A02	Hs.525622	NM_005163	AKT1	V-akt murine thymoma viral oncogene homolog 1	AKT/CWS6/PKB/PKB-ALPHA/PRKBA/RAC/RAC-ALPHA	PPH00088B
A03	Hs.552567	NM_001160	APAF1	Apoptotic peptidase activating factor 1	APAF-1/CED4	PPH00752A
A04	Hs.370254	NM_004322	BAD	BCL2-associated agonist of cell death	BBC2/BCL2L8	PPH00075C
A05	Hs.377484	NM_004323	BAG1	BCL2-associated athanogene	BAG-1/HAP/RAP46	PPH00076F
A06	Hs.523309	NM_004281	BAG3	BCL2-associated athanogene 3	BAG-3/BIS/CAIR-1/MFM6	PPH01036C
A07	Hs.194726	NM_004874	BAG4	BCL2-associated athanogene 4	BAG-4/SODD	PPH01039B
A08	Hs.485139	NM_001188	BAK1	BCL2-antagonist/killer 1	BAK/BAK-LIKE/BCL2L7/CDN1	PPH00077F
A09	Hs.624291	NM_004324	BAX	BCL2-associated X protein	BCL2L4	PPH00078B
A10	Hs.193516	NM_003921	BCL10	B-cell CLL/lymphoma 10	CARMEN/CIPER/CLAP/c-E10/mE10	PPH00890F
A11	Hs.150749	NM_000633	BCL2	B-cell CLL/lymphoma 2	Bcl-2/PPP1R50	PPH00079B
A12	Hs.227817	NM_004049	BCL2A1	BCL2-related protein A1	ACC-1/ACC-2/BCL2L5/BFL1/GRS/HBPA1	PPH00365F
B01	Hs.516966	NM_138578	BCL2L1	BCL2-like 1	BCL-XL/S/BCL2L/BCLX/BCLXL/BCLXS/Bcl-X/PPP1R52/bcl-xL/bcl-xS	PPH00082C
B02	Hs.283672	NM_020396	BCL2L10	BCL2-like 10 (apoptosis facilitator)	BCL-B/Boo/Diva	PPH15924B
B03	Hs.737004	NM_006538	BCL2L11	BCL2-like 11 (apoptosis facilitator)	BAM/BIM/BOD	PPH00893F
B04	Hs.735863	NM_004050	BCL2L2	BCL2-like 2	BCL-W/BCL2-L-2/BCLW/PPP1R51	PPH00081E
B05	Hs.486542	NM_014739	BCLAF1	BCL2-associated transcription factor 1	BTF/bK211L9.1	PPH10187F
B06	Hs.435556	NM_016561	BFAR	Bifunctional apoptosis regulator	BAR/RNF47	PPH00887C
B07	Hs.591054	NM_001196	BID	BH3 interacting domain death agonist	FP497	PPH00084C
B08	Hs.475055	NM_001197	BIK	BCL2-interacting killer (apoptosis-inducing)	BIP1/BP4/NBK	PPH00363C
B09	Hs.654500	NM_004536	NAIP	NLR family, apoptosis inhibitory protein	BIRC1/NLRB1/psiNAIP	PPH00909E
B10	Hs.731943	NM_001166	BIRC2	Baculoviral IAP repeat containing 2	API1/HIAP2/Hiap-2/MIHB/RNF48/c-IAP1/cIAP1	PPH00340B
B11	Hs.127799	NM_001165	BIRC3	Baculoviral IAP repeat containing 3	AIP1/API2/CIAP2/HAIP1/HIAP1/MALT2/MIHC/RNF49/c-IAP2	PPH00326B
B12	Hs.736565	NM_001167	XIAP	X-linked inhibitor of apoptosis	API3/BIRC4/IAP-3/ILP1/MIHA/XLP2/hIAP-3/hIAP3	PPH00323A
C01	Hs.150107	NM_016252	BIRC6	Baculoviral IAP repeat containing 6	APOLLON/BRUCE	PPH00900F
C02	Hs.348263	NM_033341	BIRC8	Baculoviral IAP repeat containing 8	ILP-2/ILP2/hILP2	PPH17361A
C03	Hs.145726	NM_001205	BNIP1	BCL2/adenovirus E1B 19kDa interacting protein 1	NIP1/SEC20/TRG-8	PPH00308C
C04	Hs.592515	NM_004330	BNIP2	BCL2/adenovirus E1B 19kDa interacting protein 2	BNIP-2/NIP2	PPH14371F
C05	Hs.144873	NM_004052	BNIP3	BCL2/adenovirus E1B 19kDa interacting protein 3	NIP3	PPH00301C
C06	Hs.131226	NM_004331	BNIP3L	BCL2/adenovirus E1B 19kDa interacting protein 3-like	BNIP3a/NIX	PPH12205C
C07	Hs.600998	NM_004333	BRAF	V-raf murine sarcoma viral oncogene homolog B1	B-RAF1/BRAF1/NS7/RAFB1	PPH00712A
C08	Hs.405153	NM_006092	NOD1	Nucleotide-binding oligomerization domain containing 1	CARD4/CLR7.1/NLRC1	PPH00891C
C09	Hs.200242	NM_032587	CARD6	Caspase recruitment domain family, member 6	CINCIN1	PPH14265F
C10	Hs.655940	NM_014959	CARD8	Caspase recruitment domain family, member 8	CARDINAL/DACAR/DAKAR/NDPP/NDPP1/TUCAN
C11	Hs.2490	NM_033292	CASP1	Caspase 1, apoptosis-related cysteine peptidase (interleukin 1, beta, convertase)	ICE/IL1BC/P45	PPH00105C
C12	Hs.5353	NM_001230	CASP10	Caspase 10, apoptosis-related cysteine peptidase	ALPS2/FLICE2/MCH4	PPH00106F
D01	Hs.466057	NM_012114	CASP14	Caspase 14, apoptosis-related cysteine peptidase	-	PPH00898B
D02	Hs.368982	NM_032982	CASP2	Caspase 2, apoptosis-related cysteine peptidase	CASP-2/ICH1/NEDD-2/NEDD2/PPP1R57	PPH00111A
D03	Hs.141125	NM_004346	CASP3	Caspase 3, apoptosis-related cysteine peptidase	CPP32/CPP32B/SCA-1	PPH00107C
D04	Hs.138378	NM_001225	CASP4	Caspase 4, apoptosis-related cysteine peptidase	ICE(rel)II/ICEREL-II/ICH-2/Mih1/TX/TX	PPH00366F
D05	Hs.213327	NM_004347	CASP5	Caspase 5, apoptosis-related cysteine peptidase	ICE(rel)III/ICEREL-III/ICH-3	PPH00108G
D06	Hs.654616	NM_032992	CASP6	Caspase 6, apoptosis-related cysteine peptidase	MCH2	PPH00109B
D07	Hs.9216	NM_001227	CASP7	Caspase 7, apoptosis-related cysteine peptidase	CASP-7/CMH-1/ICE-LAP3/LICE2/MCH3	PPH00110C
D08	Hs.599762	NM_001228	CASP8	Caspase 8, apoptosis-related cysteine peptidase	ALPS2B/CAP4/Casp-8/FLICE/MACH/MCH5	PPH00359F
D09	Hs.329502	NM_001229	CASP9	Caspase 9, apoptosis-related cysteine peptidase	APAF-3/APAF3/ICE-LAP6/MCH6/PPP1R56	PPH00353B
D10	Hs.472860	NM_001250	CD40	CD40 molecule, TNF receptor superfamily member 5	Bp50/CDW40/TNFRSF5/p50	PPH00296D
D11	Hs.592244	NM_000074	CD40LG	CD40 ligand	CD154/CD40L/HIGM1/IGM/IMD3/T-BAM/TNFSF5/TRAP/gp39/hCD40L	PPH00259C
D12	Hs.731912	NM_003879	CFLAR	CASP8 and FADD-like apoptosis regulator	CASH/CASP8AP1/CLARP/Casper/FLAME/FLAME-1/FLAME1/FLIP/I-FLICE/MRIT/c-FLIP/c-FLIPL/c-FLIPR/c-FLIPS	PPH00333B
E01	Hs.249129	NM_001279	CIDEA	Cell death-inducing DFFA-like effector a	CIDE-A	PPH00899C
E02	Hs.708040	NM_014430	CIDEB	Cell death-inducing DFFA-like effector b	-	PPH00913C
E03	Hs.591016	NM_003805	CRADD	CASP2 and RIPK1 domain containing adaptor with death domain	MRT34/RAIDD	PPH00334C
E04	Hs.693441	NM_004938	DAPK1	Death-associated protein kinase 1	DAPK	PPH00273F
E05	Hs.484782	NM_004401	DFFA	DNA fragmentation factor, 45kDa, alpha polypeptide	DFF-45/DFF1/ICAD	PPH00285C
E06	Hs.86131	NM_003824	FADD	Fas (TNFRSF6)-associated via death domain	MORT1	PPH00367A
E07	Hs.244139	NM_000043	FAS	Fas (TNF receptor superfamily, member 6)	ALPS1A/APO-1/APT1/CD95/FAS1/FASTM/TNFRSF6	PPH00141B
E08	Hs.2007	NM_000639	FASLG	Fas ligand (TNF superfamily, member 6)	ALPS1B/APT1LG1/APTL/CD178/CD95-L/CD95L/FASL/TNFSF6	PPH00142C
E09	Hs.80409	NM_001924	GADD45A	Growth arrest and DNA-damage-inducible, alpha	DDIT1/GADD45	PPH00148B
E10	Hs.87247	NM_003806	HRK	Harakiri, BCL2 interacting protein (contains only BH3 domain)	DP5/HARAKIRI	PPH00369B
E11	Hs.714012	NM_000875	IGF1R	Insulin-like growth factor 1 receptor	CD221/IGFIR/IGFR/JTK13	PPH00350F
E12	Hs.36	NM_000595	LTA	Lymphotoxin alpha (TNF superfamily, member 1)	LT/TNFB/TNFSF1	PPH00337F
F01	Hs.1116	NM_002342	LTBR	Lymphotoxin beta receptor (TNFR superfamily, member 3)	CD18/D12S370/LT-BETA-R/TNF-R-III/TNFCR/TNFR-RP/TNFR2-RP/TNFR3/TNFRSF3	PPH00816C
F02	Hs.632486	NM_021960	MCL1	Myeloid cell leukemia sequence 1 (BCL2-related)	BCL2L3/EAT/MCL1-ES/MCL1L/MCL1S/Mcl-1/TM/bcl2-L-3/mcl1/EAT	PPH00397E
F03	Hs.513667	NM_003946	NOL3	Nucleolar protein 3 (apoptosis repressor with CARD domain)	ARC/FCM/MYP/NOP/NOP30	PPH00902F
F04	Hs.499094	NM_013258	PYCARD	PYD and CARD domain containing	ASC/CARD5/TMS/TMS-1/TMS1	PPH00907A
F05	Hs.103755	NM_003821	RIPK2	Receptor-interacting serine-threonine kinase 2	CARD3/CARDIAK/CCK/GIG30/RICK/RIP2	PPH00881C
F06	Hs.241570	NM_000594	TNF	Tumor necrosis factor	DIF/TNF-alpha/TNFA/TNFSF2	PPH00341F
F07	Hs.213467	NM_003844	TNFRSF10A	Tumor necrosis factor receptor superfamily, member 10a	APO2/CD261/DR4/TRAILR-1/TRAILR1	PPH00842A
F08	Hs.521456	NM_003842	TNFRSF10B	Tumor necrosis factor receptor superfamily, member 10b	CD262/DR5/KILLER/KILLER/DR5/TRAIL-R2/TRAILR2/TRICK2/TRICK2A/TRICK2B/TRICKB/ZTNFR9	PPH00241C
F09	Hs.81791	NM_002546	TNFRSF11B	Tumor necrosis factor receptor superfamily, member 11b	OCIF/OPG/TR1	PPH01049B
F10	Hs.279594	NM_001065	TNFRSF1A	Tumor necrosis factor receptor superfamily, member 1A	CD120a/FPF/MS5/TBP1/TNF-R/TNF-R-I/TNF-R55/TNFAR/TNFR1/TNFR1-d2/TNFR55/TNFR60/p55/p55-R/p60	PPH00346C
F11	Hs.443577	NM_014452	TNFRSF21	Tumor necrosis factor receptor superfamily, member 21	BM-018/CD358/DR6	PPH00262A
F12	Hs.462529	NM_003790	TNFRSF25	Tumor necrosis factor receptor superfamily, member 25	APO-3/DDR3/DR3/LARD/TNFRSF12/TR3/TRAMP/WSL-1/WSL-LR	PPH00349B
G01	Hs.355307	NM_001242	CD27	CD27 molecule	S152/S152. LPFS2/T14/TNFRSF7/Tp55	PPH00269F
G02	Hs.86447	NM_001561	TNFRSF9	Tumor necrosis factor receptor superfamily, member 9	4-1BB/CD137/CDw137/ILA	PPH00827E
G03	Hs.478275	NM_003810	TNFSF10	Tumor necrosis factor (ligand) superfamily, member 10	APO2L/Apo-2L/CD253/TL2/TRAIL	PPH00242F
G04	Hs.715224	NM_001252	CD70	CD70 molecule	CD27L/CD27LG/TNFSF7	PPH00258F
G05	Hs.494901	NM_001244	TNFSF8	Tumor necrosis factor (ligand) superfamily, member 8	CD153/CD30L/CD30LG	PPH00268A
G06	Hs.740601	NM_000546	TP53	Tumor protein p53	BCC7/LFS1/P53/TRP53	PPH00213F
G07	Hs.523968	NM_005426	TP53BP2	Tumor protein p53 binding protein, 2	53BP2/ASPP2/BBP/P53BP2/PPP1R13A	PPH00394F
G08	Hs.192132	NM_005427	TP73	Tumor protein p73	P73	PPH00725A
G09	Hs.460996	NM_003789	TRADD	TNFRSF1A-associated via death domain	Hs.89862	PPH00392F
G10	Hs.522506	NM_021138	TRAF2	TNF receptor-associated factor 2	MGC:45012/TRAP/TRAP3	PPH00352B
G11	Hs.510528	NM_003300	TRAF3	TNF receptor-associated factor 3	CAP-1/CAP1/CD40bp/CRAF1/IIAE5/LAP1	PPH00338A
G12	Hs.8375	NM_004295	TRAF4	TNF receptor-associated factor 4	CART1/MLN62/RNF83	PPH00753B
H01	Hs.534255	NM_004048	B2M	Beta-2-microglobulin	-	PPH01094E
H02	Hs.412707	NM_000194	HPRT1	Hypoxanthine phosphoribosyltransferase 1	HGPRT/HPRT	PPH01018C
H03	Hs.523185	NM_012423	RPL13A	Ribosomal protein L13a	L13A/TSTA1	PPH01020B
H04	Hs.544577	NM_002046	GAPDH	Glyceraldehyde-3-phosphate dehydrogenase	G3PD/GAPD	PPH00150F
H05	Hs.520640	NM_001101	ACTB	Actin, beta	BRWS1/PS1TP5BP1	PPH00073G
H06	N/A	SA_00105	HGDC	Human Genomic DNA Contamination	HIGX1A
H07	N/A	SA_00104	RTC	Reverse Transcription Control	RTC	PPX63340A
H08	N/A	SA_00104	RTC	Reverse Transcription Control	RTC	PPX63340A
H09	N/A	SA_00104	RTC	Reverse Transcription Control	RTC	PPX63340A
H10	N/A	SA_00103	PPC	Positive PCR Control	PPC
H11	N/A	SA_00103	PPC	Positive PCR Control	PPC
H12	N/A	SA_00103	PPC	Positive PCR Control	PPC

## Sheet: Average Ct
		AVG Ct		Standard Deviation
Position	Symbol	Control Group	Group 1	Control Group	Group 1
A01	ABL1	26.41	28.41	0.473533	0.332315
A02	AKT1	25.5	27.71	0.397157	0.503024
A03	APAF1	28.25	30.53	0.487887	0.112398
A04	BAD	25.86	26.9	0.366606	0.291433
A05	BAG1	31.43	33.3	1.01975	0.983379
A06	BAG3	24.94	25.68	0.312143	0.15695
A07	BAG4	26.12	27.76	0.331813	0.181475
A08	BAK1	26.3	27.35	0.313209	0.305123
A09	BAX	26.2	27.74	0.417971	0.162891
A10	BCL10	25.44	27.18	0.434089	0.314802
A11	BCL2	30.87	32.17	0.585605	0.368646
A12	BCL2A1	29.34	30.84	0.295127	0.620242
B01	BCL2L1	28.07	29.6	0.792654	0.23388
B02	BCL2L10	35	35	0	0
B03	BCL2L11	28.63	30.03	0.708896	0.170098
B04	BCL2L2	28.06	30.5	0.487545	0.025166
B05	BCLAF1	26.95	28.94	0.514231	0.443959
B06	BFAR	25.9	27.4	0.47648	0.263502
B07	BID	29.52	30.66	1.45205	0.196977
B08	BIK	34.62	35	0.497024	0
B09	NAIP	27.69	30.15	0.531131	0.070946
B10	BIRC2	25.71	28.42	0.703776	0.128582
B11	BIRC3	28.04	30.88	0.634061	0.225167
B12	XIAP	27.25	29.57	0.712835	0.386566
C01	BIRC6	28.42	31.04	0.3751	0.026458
C02	BIRC8	34.15	34.64	1.20006	0.617765
C03	BNIP1	27.4	28.76	0.502394	0.064291
C04	BNIP2	26.65	28.54	0.554256	0.337095
C05	BNIP3	25.06	26.26	1.31074	0.423596
C06	BNIP3L	24.14	26.21	0.405134	0.246644
C07	BRAF	30.2	32.89	0.517333	0.36428
C08	NOD1	31.21	32.74	1.50572	0.07
C09	CARD6	29.11	29.77	0.471628	0.210713
C10	CARD8	30.7	33.88	0.511175	0.621477
C11	CASP1	25.97	27.28	0.474271	0.223681
C12	CASP10	30.15	31.97	0.608632	0.95247
D01	CASP14	30.07	32.34	0.703136	0.565361
D02	CASP2	28.55	29.99	0.329292	0.293655
D03	CASP3	26.94	28.61	0.57492	0.255408
D04	CASP4	25.53	27.02	0.478156	0.684617
D05	CASP5	35	35	0	0
D06	CASP6	27.31	29.18	0.37027	0.235867
D07	CASP7	29.61	29.59	3.82889	0.222336
D08	CASP8	29.86	31.55	0.37072	0.791981
D09	CASP9	28.91	30.32	0.181475	0.188237
D10	CD40	33.25	33.46	0.802143	0.635715
D11	CD40LG	35	35	0	0
D12	CFLAR	26.58	28.76	0.684203	0.412189
E01	CIDEA	33.06	33.65	1.88256	1.25369
E02	CIDEB	29.51	31.39	0.281839	0.40501
E03	CRADD	26.04	27.42	0.430852	0.291605
E04	DAPK1	29.72	30.57	0.209841	0.302379
E05	DFFA	26.54	27.96	0.41501	0.120554
E06	FADD	27.6	29.62	0.608797	0.375899
E07	FAS	26.53	28.94	0.47634	0.190351
E08	FASLG	34.86	35	0.248261	0
E09	GADD45A	27.35	31.32	0.945851	0.899555
E10	HRK	32.42	31.94	1.01933	0.221435
E11	IGF1R	27.79	30.54	0.660177	0.221886
E12	LTA	33.45	35	0.198578	0
F01	LTBR	26.42	27.27	0.368646	0.187705
F02	MCL1	24.11	26.18	0.378065	0.274955
F03	NOL3	27.83	29.28	0.145717	0.282194
F04	PYCARD	32.08	31.71	2.53228	0.352467
F05	RIPK2	26.11	27.54	0.400666	0.255408
F06	TNF	28.18	30.11	0.365103	0.170587
F07	TNFRSF10A	31.96	33.2	1.20952	0.445459
F08	TNFRSF10B	26.72	28.74	0.523864	0.136504
F09	TNFRSF11B	25.31	26.41	0.53507	0.232451
F10	TNFRSF1A	25.91	26.32	0.519711	0.237136
F11	TNFRSF21	22.96	25.88	0.474798	0.532666
F12	TNFRSF25	29.27	33.02	0.303535	0.497427
G01	CD27	34.5	35	0.491121	0
G02	TNFRSF9	28.53	30.78	0.575007	0.273008
G03	TNFSF10	30.47	32.65	0.47648	0.574224
G04	CD70	31.85	34.42	0.110151	0.529182
G05	TNFSF8	34.54	35	0.437759	0
G06	TP53	24.23	27.68	0.42336	0.172434
G07	TP53BP2	27.21	29.05	0.430852	0.341516
G08	TP73	33	33.1	1.74586	0.775973
G09	TRADD	26.55	28.18	0.435469	0.30348
G10	TRAF2	27.89	29.67	0.427824	0.305505
G11	TRAF3	27.2	29.02	0.514231	0.439242
G12	TRAF4	27.33	29.51	0.628835	0.635531

## Sheet: Average Delta(Ct)
		AVG Delta(Ct) (Ct(GOI) - Ave Ct(HKG))		Standard Deviation
Position	Symbol	Control Group	Group 1	Control Group	Group 1
A01	ABL1	5.12533	5.356	0.532167	0.102937
A02	AKT1	4.20867	4.66267	0.576976	0.325898
A03	APAF1	6.96533	7.476	0.303383	0.307239
A04	BAD	4.572	3.85267	0.214028	0.176378
A05	BAG1	10.142	10.246	0.492004	0.788388
A06	BAG3	3.65533	2.626	0.287196	0.143513
A07	BAG4	4.832	4.706	0.426554	0.208461
A08	BAK1	5.012	4.29933	0.337147	0.145909
A09	BAX	4.912	4.69267	0.343144	0.082397
A10	BCL10	4.14867	4.12933	0.158371	0.073276
A11	BCL2	9.58533	9.11933	0.444096	0.170673
A12	BCL2A1	8.052	7.78933	0.472597	0.720284
B01	BCL2L1	6.782	6.54933	0.866503	0.049085
B02	BCL2L10	13.712	11.9493	0.578591	0.242795
B03	BCL2L11	7.33867	6.976	0.223476	0.354649
B04	BCL2L2	6.772	7.45267	0.278259	0.223001
B05	BCLAF1	5.65867	5.88933	0.244788	0.30687
B06	BFAR	4.60867	4.346	0.305551	0.02358
B07	BID	8.23533	7.60933	0.946679	0.229411
B08	BIK	13.3353	11.9493	1.02945	0.242795
B09	NAIP	6.402	7.10267	0.302635	0.17277
B10	BIRC2	4.422	5.366	0.161827	0.16253
B11	BIRC3	6.75533	7.82933	0.06133	0.278225
B12	XIAP	5.95867	6.52267	0.157294	0.256065
C01	BIRC6	7.132	7.98933	0.240807	0.231537
C02	BIRC8	12.8653	11.5927	1.19087	0.593405
C03	BNIP1	6.112	5.706	0.216259	0.277157
C04	BNIP2	5.362	5.486	0.224962	0.150053
C05	BNIP3	3.76867	3.206	0.803443	0.217338
C06	BNIP3L	2.84867	3.156	0.353301	0.030265
C07	BRAF	8.90867	9.83933	0.165171	0.25379
C08	NOD1	9.922	9.68933	0.9561	0.242011
C09	CARD6	7.82533	6.71933	0.12962	0.269201
C10	CARD8	9.412	10.826	0.455135	0.685008
C11	CASP1	4.68533	4.23267	0.104409	0.080308
C12	CASP10	8.85867	8.91933	0.031644	1.19515
D01	CASP14	8.782	9.29267	0.379115	0.362007
D02	CASP2	7.25867	6.94267	0.586584	0.104543
D03	CASP3	5.65533	5.556	0.354995	0.252103
D04	CASP4	4.23867	3.96933	0.152582	0.448385
D05	CASP5	13.712	11.9493	0.578591	0.242795
D06	CASP6	6.022	6.13267	0.374257	0.051472
D07	CASP7	8.322	6.54267	3.30929	0.06074
D08	CASP8	8.56867	8.496	0.672965	0.554433
D09	CASP9	7.61867	7.27267	0.397116	0.388599
D10	CD40	11.9587	10.4127	0.997357	0.418174
D11	CD40LG	13.712	11.9493	0.578591	0.242795
D12	CFLAR	5.28867	5.70933	0.160067	0.207772
E01	CIDEA	11.7753	10.6027	1.77237	1.25866
E02	CIDEB	8.21867	8.34267	0.670016	0.229803
E03	CRADD	4.74867	4.37267	0.655074	0.080556
E04	DAPK1	8.43533	7.52267	0.374114	0.53405
E05	DFFA	5.25533	4.906	0.46243	0.185946
E06	FADD	6.30867	6.56933	0.656294	0.150098
E07	FAS	5.242	5.886	0.236025	0.093145
E08	FASLG	13.5687	11.9493	0.600234	0.242795
E09	GADD45A	6.06533	8.26933	1.1763	0.684331
E10	HRK	11.1287	8.886	0.441906	0.085767
E11	IGF1R	6.50533	7.486	0.087186	0.242891
E12	LTA	12.1587	11.9493	0.462949	0.242795
F01	LTBR	5.132	4.22267	0.697587	0.113531
F02	MCL1	2.82533	3.12933	0.218223	0.042771
F03	NOL3	6.54533	6.226	0.700886	0.047286
F04	PYCARD	10.7887	8.656	2.00534	0.290165
F05	RIPK2	4.81867	4.49267	0.335054	0.089047
F06	TNF	6.892	7.05933	0.226159	0.208828
F07	TNFRSF10A	10.6687	10.1527	0.852632	0.303792
F08	TNFRSF10B	5.42867	5.69267	0.551109	0.108302
F09	TNFRSF11B	4.022	3.356	0.488455	0.01249
F10	TNFRSF1A	4.622	3.266	0.23441	0.014
F11	TNFRSF21	1.66867	2.83267	0.341586	0.345585
F12	TNFRSF25	7.97867	9.966	0.715557	0.677994
G01	CD27	13.212	11.9493	0.20012	0.242795
G02	TNFRSF9	7.23867	7.73267	0.252352	0.514344
G03	TNFSF10	9.17867	9.596	0.148194	0.383896
G04	CD70	10.5653	11.3727	0.474743	0.348496
G05	TNFSF8	13.2487	11.9493	0.141001	0.242795
G06	TP53	2.94533	4.626	0.286777	0.414362
G07	TP53BP2	5.92533	6.00267	0.269595	0.328587
G08	TP73	11.7087	10.0527	2.20113	0.72282
G09	TRADD	5.25867	5.12933	0.167216	0.077002
G10	TRAF2	6.60533	6.62267	0.515288	0.146114
G11	TRAF3	5.90867	5.97267	0.204942	0.204913
G12	TRAF4	6.03867	6.45933	0.294077	0.477713

## Sheet: 2^(-Avg.(Delta(Ct))
		2^(-Avg.(Delta(Ct))
Position	Symbol	Control Group	Group 1
A01	ABL1	0.02865	0.024416
A02	AKT1	0.054084	0.039482
A03	APAF1	0.008003	0.005617
A04	BAD	0.042043	0.06922
A05	BAG1	0.000885	0.000823
A06	BAG3	0.079366	0.161993
A07	BAG4	0.035109	0.038314
A08	BAK1	0.030991	0.050789
A09	BAX	0.033215	0.038669
A10	BCL10	0.05638	0.057141
A11	BCL2	0.001302	0.001798
A12	BCL2A1	0.003768	0.00452
B01	BCL2L1	0.009087	0.010677
B02	BCL2L10	7.5e-05	0.000253
B03	BCL2L11	0.006178	0.007944
B04	BCL2L2	0.00915	0.005709
B05	BCLAF1	0.019796	0.016871
B06	BFAR	0.040988	0.049173
B07	BID	0.003318	0.005121
B08	BIK	9.7e-05	0.000253
B09	NAIP	0.011825	0.007276
B10	BIRC2	0.046649	0.024248
B11	BIRC3	0.009256	0.004397
B12	XIAP	0.016079	0.010876
C01	BIRC6	0.007129	0.003935
C02	BIRC8	0.000134	0.000324
C03	BNIP1	0.014458	0.019157
C04	BNIP2	0.024315	0.022313
C05	BNIP3	0.07337	0.108367
C06	BNIP3L	0.138824	0.112189
C07	BRAF	0.002081	0.001092
C08	NOD1	0.001031	0.001211
C09	CARD6	0.004409	0.00949
C10	CARD8	0.001468	0.000551
C11	CASP1	0.038866	0.053191
C12	CASP10	0.002154	0.002065
D01	CASP14	0.002272	0.001595
D02	CASP2	0.00653	0.008129
D03	CASP3	0.019842	0.021256
D04	CASP4	0.052971	0.063843
D05	CASP5	7.5e-05	0.000253
D06	CASP6	0.015389	0.014252
D07	CASP7	0.003125	0.010727
D08	CASP8	0.002634	0.00277
D09	CASP9	0.005088	0.006467
D10	CD40	0.000251	0.000734
D11	CD40LG	7.5e-05	0.000253
D12	CFLAR	0.025583	0.019113
E01	CIDEA	0.000285	0.000643
E02	CIDEB	0.003357	0.00308
E03	CRADD	0.037197	0.048272
E04	DAPK1	0.002889	0.005438
E05	DFFA	0.026181	0.033354
E06	FADD	0.012615	0.01053
E07	FAS	0.026424	0.01691
E08	FASLG	8.2e-05	0.000253
E09	GADD45A	0.014933	0.003241
E10	HRK	0.000447	0.002114
E11	IGF1R	0.011008	0.005578
E12	LTA	0.000219	0.000253
F01	LTBR	0.028518	0.053561
F02	MCL1	0.141088	0.114282
F03	NOL3	0.010707	0.013359
F04	PYCARD	0.000565	0.002479
F05	RIPK2	0.035435	0.044419
F06	TNF	0.00842	0.007498
F07	TNFRSF10A	0.000614	0.000879
F08	TNFRSF10B	0.023217	0.019335
F09	TNFRSF11B	0.061554	0.097666
F10	TNFRSF1A	0.040611	0.103953
F11	TNFRSF21	0.314544	0.140373
F12	TNFRSF25	0.003964	0.001
G01	CD27	0.000105	0.000253
G02	TNFRSF9	0.006621	0.004701
G03	TNFSF10	0.001726	0.001292
G04	CD70	0.00066	0.000377
G05	TNFSF8	0.000103	0.000253
G06	TP53	0.129827	0.040498
G07	TP53BP2	0.016455	0.015596
G08	TP73	0.000299	0.000942
G09	TRADD	0.026121	0.02857
G10	TRAF2	0.010271	0.010148
G11	TRAF3	0.016646	0.015924
G12	TRAF4	0.015212	0.011364

## Sheet: Fold Change
		Fold Change (comparing to control group)
		Group 1
Position	Symbol	Fold Change	95% CI	Comments
A01	ABL1	0.8522	( 0.49, 1.21 )	OKAY
A02	AKT1	0.73	( 0.35, 1.11 )	OKAY
A03	APAF1	0.7019	( 0.46, 0.94 )	A
A04	BAD	1.6464	( 1.29, 2.00 )	OKAY
A05	BAG1	0.9304	( 0.25, 1.61 )	B
A06	BAG3	2.0411	( 1.53, 2.56 )	OKAY
A07	BAG4	1.0913	( 0.68, 1.50 )	OKAY
A08	BAK1	1.6388	( 1.17, 2.11 )	OKAY
A09	BAX	1.1642	( 0.84, 1.49 )	OKAY
A10	BCL10	1.0135	( 0.87, 1.15 )	OKAY
A11	BCL2	1.3813	( 0.87, 1.90 )	B
A12	BCL2A1	1.1997	( 0.39, 2.01 )	A
B01	BCL2L1	1.175	( 0.38, 1.97 )	OKAY
B02	BCL2L10	3.3932	( 1.72, 5.06 )	C
B03	BCL2L11	1.2858	( 0.86, 1.71 )	A
B04	BCL2L2	0.6239	( 0.45, 0.80 )	A
B05	BCLAF1	0.8522	( 0.59, 1.11 )	OKAY
B06	BFAR	1.1997	( 0.91, 1.49 )	OKAY
B07	BID	1.5433	( 0.36, 2.72 )	A
B08	BIK	2.6135	( 0.45, 4.78 )	B
B09	NAIP	0.6153	( 0.45, 0.78 )	A
B10	BIRC2	0.5198	( 0.43, 0.61 )	OKAY
B11	BIRC3	0.475	( 0.37, 0.58 )	A
B12	XIAP	0.6764	( 0.52, 0.84 )	OKAY
C01	BIRC6	0.552	( 0.41, 0.70 )	A
C02	BIRC8	2.4161	( 0.00001, 4.94 )	B
C03	BNIP1	1.325	( 0.96, 1.69 )	OKAY
C04	BNIP2	0.9176	( 0.72, 1.11 )	OKAY
C05	BNIP3	1.477	( 0.51, 2.44 )	OKAY
C06	BNIP3L	0.8081	( 0.58, 1.03 )	OKAY
C07	BRAF	0.5246	( 0.40, 0.65 )	OKAY
C08	NOD1	1.175	( 0.27, 2.08 )	B
C09	CARD6	2.1525	( 1.65, 2.66 )	OKAY
C10	CARD8	0.3753	( 0.13, 0.62 )	OKAY
C11	CASP1	1.3686	( 1.23, 1.51 )	OKAY
C12	CASP10	0.9588	( 0.06, 1.86 )	B
D01	CASP14	0.7019	( 0.41, 0.99 )	B
D02	CASP2	1.2449	( 0.66, 1.83 )	OKAY
D03	CASP3	1.0713	( 0.71, 1.44 )	OKAY
D04	CASP4	1.2053	( 0.76, 1.65 )	OKAY
D05	CASP5	3.3932	( 1.72, 5.06 )	C
D06	CASP6	0.9262	( 0.65, 1.20 )	OKAY
D07	CASP7	3.4327	( 0.00001, 12.34 )	OKAY
D08	CASP8	1.0517	( 0.33, 1.77 )	A
D09	CASP9	1.271	( 0.72, 1.82 )	A
D10	CD40	2.9201	( 0.44, 5.40 )	OKAY
D11	CD40LG	3.3932	( 1.72, 5.06 )	C
D12	CFLAR	0.7471	( 0.59, 0.90 )	OKAY
E01	CIDEA	2.2543	( 0.00001, 6.10 )	B
E02	CIDEB	0.9176	( 0.41, 1.43 )	A
E03	CRADD	1.2977	( 0.63, 1.97 )	OKAY
E04	DAPK1	1.8825	( 0.92, 2.85 )	A
E05	DFFA	1.274	( 0.78, 1.77 )	OKAY
E06	FADD	0.8347	( 0.39, 1.28 )	OKAY
E07	FAS	0.6399	( 0.51, 0.77 )	OKAY
E08	FASLG	3.0723	( 1.51, 4.63 )	OKAY
E09	GADD45A	0.217	( 0.00001, 0.45 )	A
E10	HRK	4.7327	( 3.06, 6.40 )	OKAY
E11	IGF1R	0.5067	( 0.40, 0.61 )	A
E12	LTA	1.1562	( 0.68, 1.63 )	B
F01	LTBR	1.8782	( 0.84, 2.92 )	OKAY
F02	MCL1	0.81	( 0.67, 0.95 )	OKAY
F03	NOL3	1.2478	( 0.56, 1.94 )	OKAY
F04	PYCARD	4.3853	( 0.00001, 11.35 )	OKAY
F05	RIPK2	1.2535	( 0.91, 1.59 )	OKAY
F06	TNF	0.8905	( 0.68, 1.11 )	A
F07	TNFRSF10A	1.43	( 0.41, 2.45 )	B
F08	TNFRSF10B	0.8328	( 0.47, 1.20 )	OKAY
F09	TNFRSF11B	1.5867	( 0.98, 2.19 )	OKAY
F10	TNFRSF1A	2.5597	( 2.09, 3.03 )	OKAY
F11	TNFRSF21	0.4463	( 0.28, 0.62 )	OKAY
F12	TNFRSF25	0.2522	( 0.06, 0.45 )	A
G01	CD27	2.3994	( 1.81, 2.99 )	OKAY
G02	TNFRSF9	0.7101	( 0.39, 1.03 )	A
G03	TNFSF10	0.7488	( 0.51, 0.99 )	B
G04	CD70	0.5714	( 0.31, 0.84 )	B
G05	TNFSF8	2.4612	( 1.92, 3.00 )	OKAY
G06	TP53	0.3119	( 0.19, 0.44 )	OKAY
G07	TP53BP2	0.9478	( 0.63, 1.26 )	OKAY
G08	TP73	3.1514	( 0.00001, 8.88 )	B
G09	TRADD	1.0938	( 0.94, 1.25 )	OKAY
G10	TRAF2	0.9881	( 0.57, 1.40 )	OKAY
G11	TRAF3	0.9566	( 0.74, 1.17 )	OKAY
G12	TRAF4	0.7471	( 0.42, 1.08 )	OKAY
Comments:
A: This gene’s average threshold cycle is relatively high (> 30) in either the control or the test sample, and is reasonably low in the other sample (< 30).
These data mean that the gene’s expression is relatively low in one sample and reasonably detected in the other sample suggesting that the actual fold-change value is at least as large as the calculated and reported fold-change result.
This fold-change result may also have greater variations if p value > 0.05; therefore, it is important to have a sufficient number of biological replicates to validate the result for this gene.
B: This gene’s average threshold cycle is relatively high (> 30), meaning that its relative expression level is low, in both control and test samples, and the p-value for the fold-change is either unavailable or relatively high (p > 0.05).
This fold-change result may also have greater variations; therefore, it is important to have a sufficient number of biological replicates to validate the result for this gene.
C: This gene’s average threshold cycle is either not determined or greater than the defined cut-off value (default 35), in both samples meaning that its expression was undetected, making this fold-change result erroneous and un-interpretable.
Fold Change & Fold Regulation:
Fold-Change (2^(- Delta Delta Ct)) is the normalized gene expression (2^(- Delta Ct)) in the Test Sample divided the normalized gene expression (2^(- Delta Ct)) in the Control Sample.
Fold-Regulation represents fold-change results in a biologically meaningful way. Fold-change values greater than one indicate a positive- or an up-regulation, and the fold-regulation is equal to the fold-change.
Fold-change values less than one indicate a negative or down-regulation, and the fold-regulation is the negative inverse of the fold-change.
Fold-change and fold-regulation values greater than 2 are indicated in red; fold-change values less than 0.5 and fold-regulation values less than -2 are indicated in blue.

## Sheet: p-value
		p-value (comparing to control group)
Position	Symbol	Group 1
A01	ABL1	0.403944
A02	AKT1	0.25772
A03	APAF1	0.109127
A04	BAD	0.011535
A05	BAG1	0.995935
A06	BAG3	0.003196
A07	BAG4	0.716874
A08	BAK1	0.017986
A09	BAX	0.338695
A10	BCL10	0.887399
A11	BCL2	0.159465
A12	BCL2A1	0.513278
B01	BCL2L1	0.88626
B02	BCL2L10	0.005057
B03	BCL2L11	0.230265
B04	BCL2L2	0.035929
B05	BCLAF1	0.375291
B06	BFAR	0.196238
B07	BID	0.330135
B08	BIK	0.073104
B09	NAIP	0.034299
B10	BIRC2	0.002691
B11	BIRC3	0.000741
B12	XIAP	0.026029
C01	BIRC6	0.013398
C02	BIRC8	0.206731
C03	BNIP1	0.133153
C04	BNIP2	0.462815
C05	BNIP3	0.300827
C06	BNIP3L	0.189785
C07	BRAF	0.004825
C08	NOD1	0.886651
C09	CARD6	0.007562
C10	CARD8	0.036279
C11	CASP1	0.003709
C12	CASP10	0.737515
D01	CASP14	0.188382
D02	CASP2	0.425332
D03	CASP3	0.749336
D04	CASP4	0.317884
D05	CASP5	0.005057
D06	CASP6	0.539075
D07	CASP7	0.556092
D08	CASP8	0.92384
D09	CASP9	0.34429
D10	CD40	0.038759
D11	CD40LG	0.005057
D12	CFLAR	0.049097
E01	CIDEA	0.335602
E02	CIDEB	0.619018
E03	CRADD	0.382918
E04	DAPK1	0.118227
E05	DFFA	0.273996
E06	FADD	0.432373
E07	FAS	0.017929
E08	FASLG	0.005972
E09	GADD45A	0.097571
E10	HRK	9.3e-05
E11	IGF1R	0.00116
E12	LTA	0.609919
F01	LTBR	0.03812
F02	MCL1	0.085283
F03	NOL3	0.639265
F04	PYCARD	0.029451
F05	RIPK2	0.150725
F06	TNF	0.384949
F07	TNFRSF10A	0.506489
F08	TNFRSF10B	0.379168
F09	TNFRSF11B	0.046313
F10	TNFRSF1A	8.1e-05
F11	TNFRSF21	0.018741
F12	TNFRSF25	0.042052
G01	CD27	0.005222
G02	TNFRSF9	0.230424
G03	TNFSF10	0.151522
G04	CD70	0.101581
G05	TNFSF8	0.004426
G06	TP53	0.004858
G07	TP53BP2	0.775314
G08	TP73	0.246632
G09	TRADD	0.306491
G10	TRAF2	0.818767
G11	TRAF3	0.714053
G12	TRAF4	0.298811
p-value:
The p values are calculated based on a Student’s t-test of the replicate 2^(- Delta Ct) values for each gene in the control group and treatment groups, and p values less than 0.05 are indicated in red.

## Sheet: Fold Regulation
		Up-Down Regulation (comparing to control group)
		Group 1
Position	Symbol	Fold Regulation	Comments
A01	ABL1	-1.1734	OKAY
A02	AKT1	-1.3698	OKAY
A03	APAF1	-1.4247	A
A04	BAD	1.6464	OKAY
A05	BAG1	-1.0747	B
A06	BAG3	2.0411	OKAY
A07	BAG4	1.0913	OKAY
A08	BAK1	1.6388	OKAY
A09	BAX	1.1642	OKAY
A10	BCL10	1.0135	OKAY
A11	BCL2	1.3813	B
A12	BCL2A1	1.1997	A
B01	BCL2L1	1.175	OKAY
B02	BCL2L10	3.3932	C
B03	BCL2L11	1.2858	A
B04	BCL2L2	-1.6029	A
B05	BCLAF1	-1.1734	OKAY
B06	BFAR	1.1997	OKAY
B07	BID	1.5433	A
B08	BIK	2.6135	B
B09	NAIP	-1.6253	A
B10	BIRC2	-1.9239	OKAY
B11	BIRC3	-2.1053	A
B12	XIAP	-1.4784	OKAY
C01	BIRC6	-1.8117	A
C02	BIRC8	2.4161	B
C03	BNIP1	1.325	OKAY
C04	BNIP2	-1.0898	OKAY
C05	BNIP3	1.477	OKAY
C06	BNIP3L	-1.2374	OKAY
C07	BRAF	-1.9062	OKAY
C08	NOD1	1.175	B
C09	CARD6	2.1525	OKAY
C10	CARD8	-2.6647	OKAY
C11	CASP1	1.3686	OKAY
C12	CASP10	-1.0429	B
D01	CASP14	-1.4247	B
D02	CASP2	1.2449	OKAY
D03	CASP3	1.0713	OKAY
D04	CASP4	1.2053	OKAY
D05	CASP5	3.3932	C
D06	CASP6	-1.0797	OKAY
D07	CASP7	3.4327	OKAY
D08	CASP8	1.0517	A
D09	CASP9	1.271	A
D10	CD40	2.9201	OKAY
D11	CD40LG	3.3932	C
D12	CFLAR	-1.3385	OKAY
E01	CIDEA	2.2543	B
E02	CIDEB	-1.0898	A
E03	CRADD	1.2977	OKAY
E04	DAPK1	1.8825	A
E05	DFFA	1.274	OKAY
E06	FADD	-1.198	OKAY
E07	FAS	-1.5627	OKAY
E08	FASLG	3.0723	OKAY
E09	GADD45A	-4.6076	A
E10	HRK	4.7327	OKAY
E11	IGF1R	-1.9734	A
E12	LTA	1.1562	B
F01	LTBR	1.8782	OKAY
F02	MCL1	-1.2346	OKAY
F03	NOL3	1.2478	OKAY
F04	PYCARD	4.3853	OKAY
F05	RIPK2	1.2535	OKAY
F06	TNF	-1.123	A
F07	TNFRSF10A	1.43	B
F08	TNFRSF10B	-1.2008	OKAY
F09	TNFRSF11B	1.5867	OKAY
F10	TNFRSF1A	2.5597	OKAY
F11	TNFRSF21	-2.2408	OKAY
F12	TNFRSF25	-3.965	A
G01	CD27	2.3994	OKAY
G02	TNFRSF9	-1.4083	A
G03	TNFSF10	-1.3355	B
G04	CD70	-1.75	B
G05	TNFSF8	2.4612	OKAY
G06	TP53	-3.2058	OKAY
G07	TP53BP2	-1.0551	OKAY
G08	TP73	3.1514	B
G09	TRADD	1.0938	OKAY
G10	TRAF2	-1.0121	OKAY
G11	TRAF3	-1.0454	OKAY
G12	TRAF4	-1.3385	OKAY
Comments:
A: This gene’s average threshold cycle is relatively high (> 30) in either the control or the test sample, and is reasonably low in the other sample (< 30).
These data mean that the gene’s expression is relatively low in one sample and reasonably detected in the other sample suggesting that the actual fold-change value is at least as large as the calculated and reported fold-change result.
This fold-change result may also have greater variations if p value > 0.05; therefore, it is important to have a sufficient number of biological replicates to validate the result for this gene.
B: This gene’s average threshold cycle is relatively high (> 30), meaning that its relative expression level is low, in both control and test samples, and the p-value for the fold-change is either unavailable or relatively high (p > 0.05).
This fold-change result may also have greater variations; therefore, it is important to have a sufficient number of biological replicates to validate the result for this gene.
C: This gene’s average threshold cycle is either not determined or greater than the defined cut-off value (default 35), in both samples meaning that its expression was undetected, making this fold-change result erroneous and un-interpretable.
Fold Change & Fold Regulation:
Fold-Change (2^(- Delta Delta Ct)) is the normalized gene expression (2^(- Delta Ct)) in the Test Sample divided the normalized gene expression (2^(- Delta Ct)) in the Control Sample.
Fold-Regulation represents fold-change results in a biologically meaningful way. Fold-change values greater than one indicate a positive- or an up-regulation, and the fold-regulation is equal to the fold-change.
Fold-change values less than one indicate a negative or down-regulation, and the fold-regulation is the negative inverse of the fold-change.
Fold-change and fold-regulation values greater than 2 are indicated in red; fold-change values less than 0.5 and fold-regulation values less than -2 are indicated in blue.
